# Supplementary material for: Differential Expression of Super-Enhancer-Associated Long Non-coding RNAs in Uterine Leiomyomas
Source: Reprod Sci. 2022 May 31;29(10):2960–76. doi: 10.1007/s43032-022-00981-4 (PMC9537225; doi:10.1007/s43032-022-00981-4)
Supplement: Supplementary file 1 — Supplementary file1 (XLSX 11 KB) [file 43032_2022_981_MOESM1_ESM.xlsx]

## Sheet: Sheet1
			Primers		Sequences
			RP11-353N14.2 (Forward)		5'-GCCATAAACAAGGCAGGAAAC-3'
			RP11-353N14.2 (Reverse)		5'-GAGAGATTGCCGAGCAGAAT-3'
			CBX4 (Forward)		5'-GCATCAGTACGAGCTCAACA-3'
			CBX4 (Reverse)		5'-GTAGTAGTACTTGCCGCTCTTG-3'
			SOCS2-AS1 (Forward)		5'-GCAACAGAGAAGAGAGCAGAG-3'
			SOCS2-AS1 (Reverse)		5'-GCAGAGTGGCTCCTGTATTG-3'
			SOCS2 (Forward)		5'-ACTATGTTCAGATGTGCAAGGA-3'
			SOCS2 (Reverse)		5'-GTAGAGCGGTTTGGTCAGATAA-3'
			RP1-170O19.14 (Forward)		5'-GATAGAGAGAGGCCATAGCAATAC-3'
			RP1-170O19.14 (Reverse)		5'-CCAAACATTGCTCCTTCAATCC -3'
			HOXA11 (Forward)		5'-GCCCAATGACATACTCCTACTC-3'
			HOXA11 (Reverse)		5'-ATTTAGTGGCGGGCTCAAT-3'
			CASC15 (Forward)		5'-GGGTTACTACTGAACATCCTTCTC-3'
			CASC15 (Reverse)		5'-CTCCATTAGCCACTTCCTTCTT-3'
			PRL (Forward)		5'-CTGTATCATCTGGTCACGGAAG-3'
			PRL (Reverse)		5'-CGTTTGGTTTGCTCCTCAATC-3'
			CTB-113P19.1 (Forward)		5'-CAGCTGTGATGGGATCAGATT -3'
			CTB-113P19.1 (Reverse)		5'-CTCTGTGTCTGTCTCTGGTTTC-3'
			SPARC (Forward)		5'-TACATCGGGCCTTGCAAATA-3'
			SPARC (Reverse)		5'-TGTCCTCATCCCTCTCATACA-3'
			RP11-225H22 (Forward)		5'-CGATGATGGTGATGGAGGATG-3'
			RP11-225H22 (Reverse)		5'-TCCAGTGACGTTCCCAGT-3'
			NEURL1 (Forward)		5'-CCTGAGGAGTTTGCCAATGA-3'
			NEURL1 (Reverse)		5'-CCCGCTGAAGAACAGCATAA-3'
			EGFLAM-AS1 (Forward)		5'-GTCTGGCCGAAATGTGATCT -3'
			EGFLAM-AS1 (Reverse)		5'-CAATCAAAGCCGACTCCTACA-3'
			EGFLAM (Forward)		5'-GATGGCCAGTCAGGAAAGATAA-3'
			EGFLAM (Reverse)		5'-CCTTCATTCCACCCACATACA-3'
			RP5-1086K13.1 (Forward)		5'-CCTGGTGGTCTAGTGGTTAG-3'
			RP5-1086K13.1 (Reverse)		5'-GGAGCCAGCACAGCTATTT-3'
			CD58 (Forward)		5'-GAGTATGAAATGGAATCGCCAAATA-3'
			CD58 (Reverse)		5'-GTTAGTGTGGGAGATGGAAGAG-3'
			AC092839.3 (Forward)		5'-CCTTAGAGGGTAGGCCAATTT-3'
			AC092839.3 (Reverse)		5'-TGAAGAAACCAAGAGGACTTGA -3'
			SPTBN1 (Forward)		5'-GCTTCAGGCATTCAACACTTAC-3'
			SPTBN1 (Reverse)		5'-GCCCTCATCTTGCTCTGAAT-3'
			RP11-69I8.3 (Forward)		5'-CTTACCCGGCTGCAGAG-3'
			RP11-69I8.3 (Reverse)		5'-CGCAGTGCCAACCATGA-3'
			CTGF (Forward)		5'-GCCCAGACCCAACTATGATTAG-3'
			CTGF (Reverse)		5'-GGAGGCGTTGTCATTGGTAA-3'
			TM4SF1-AS1 (Forward)		5'-GCTCTGTGTTCATTTCTACCTTTG-3'
			TM4SF1-AS1 (Reverse)		5'-GACGTCTCAGACACCTTGTATT-3'
			TM4SF1 (Forward)		5'-GTGCGATGCTTTCTTCTGTATTG-3'
			TM4SF1 (Reverse)		5'-GACATAGTGGTCCTTCTGCTAAG-3'
			RP11-373D23 (Forward)		5'-CCCAACTTCTTCTGTCCTTACC-3'
			RP11-373D23 (Reverse)		5'-GCATATCTGGAGACTTGTAGGC-3'
			FOSL2 (Forward)		5'-GCTGTAGTGGTGAAACAGGA-3'
			FOSL2 (Reverse)		5'-CTGATGGGCTTGATGACAGA-3'
			RP11-399K21 (Forward)		5'-CTTGACAAAGGAGGCCTTGA-3'
			RP11-399K21 (Reverse)		5'-AGATGGCTGTCTTCTCACTATAAC-3'
			COMTD1 (Forward)		5'-AGAACTGCTCCGCCTACTA-3'
			COMTD1 (Reverse)		5'-GTTCGTTTAGGTTTCGCACAC-3'
